# Supplementary material for: Revealing the Potential Associations of Mutation-Related Genes with Lymph Node Metastasis in Gallbladder Cancer Through Transcriptome and Exome Sequencing
Source: Biomedicines. 2026 May 10;14(5):1076. doi: 10.3390/biomedicines14051076 (PMC13204380; doi:10.3390/biomedicines14051076)
Supplement: Supplementary file 1 [file biomedicines-14-01076-s001.zip]

Archive with 4 entries (4 files):
- Figure S1.tif
- Figure S2.tif
- supplementary figures.pdf
- Supplementary Table S1. Baseline clinicopathological characteristics of the study cohort.xlsx
