# Supplementary material for: Revealing the Potential Associations of Mutation-Related Genes with Lymph Node Metastasis in Gallbladder Cancer Through Transcriptome and Exome Sequencing
Source: Biomedicines. 2026 May 10;14(5):1076. doi: 10.3390/biomedicines14051076 (PMC13204380; doi:10.3390/biomedicines14051076)
Supplement: Supplementary file 1 [file biomedicines-14-01076-s001.zip › Supplementary Table S1. Baseline clinicopathological characteristics of the study cohort.xlsx]

## Sheet: Supplementary Table S1
Characteristic	Category/Value	Total cohort (n=37)	Non-metastasis group (n=17)	Metastasis group (n=20)
Age (years, mean ± SD)	-	62.6 ± 10.2	62.6 ± 10.6	62.7 ± 10.2
Sex (Male/Female, n)	-	13/24	5/12	8/12
Gallstones (Yes/No, n)	-	20/17	11/6	9/11
Gallbladder polyps (Yes/No, n)	-	1/36	1/16	0/20
CEA (Positive/Negative, n)	-	12/25	5/12	7/13
CA19-9 (Positive/Negative, n)	-	15/22	8/9	7/13
CA125 (Positive/Negative, n)	-	12/25	5/12	7/13
Postoperative survival time (months, median [IQR])	-	17 [12–23]	22 [17–24]	16 [11.8–20]
Survival status	Alive	16	8	8
	Dead	21	9	12
Clinical subtype	Hepatic type	17	7	10
	Peritoneal type	10	6	4
	Hilar type	4	2	2
	Mixed type	6	2	4
Gross morphology	Infiltrative type	22	12	10
	Protruding type	14	4	10
	Cauliflower-like type	1	1	0
Pathological differentiation	Moderate differentiation	23	11	12
	Poor differentiation	14	6	8
Histological type	Adenocarcinoma	37	17	20
Liver invasion (Yes/No, n)	-	15/22	4/13	11/9
Vascular invasion (Yes/No, n)	-	5/32	3/14	2/18
Perineural invasion (Yes/No, n)	-	3/34	2/15	1/19
Lymphovascular tumor thrombus (Yes/No, n)	-	1/36	0/17	1/19
Clinical staging (AJCC 8th)	T1–T2	4	3	1
	T3–T4	33	14	19
	N0	17	17	0
	N1	15	0	15
	N2	5	0	5
	M0	36	16	20
	M1	1	1	0
TNM stage	I	1	1	0
	IIB	2	2	0
	IIIA	11	11	0
	IIIB	14	0	14
	IVA	2	2	0
	IVB	7	1	6
Positive lymph nodes (median [IQR])	-	1 [0–1]	0 [0–0]	1 [1–4]
Abbreviations: AJCC, American Joint Committee on Cancer; CA19-9, carbohydrate antigen 19-9; CEA, carcinoembryonic antigen; IQR, interquartile range; SD, standard deviation.
